# Supplementary material for: Dynamic and tunable metabolite control for robust minimal-equipment assessment of serum zinc
Source: Nat Commun. 2019 Dec 4;10:5514. doi: 10.1038/s41467-019-13454-1 (PMC6892929; doi:10.1038/s41467-019-13454-1)
Supplement: Supplementary file 4 — Source Data [file 41467_2019_13454_MOESM4_ESM.xlsx]

## Sheet: 1d, S2
	Figure 1D, S2: Fluorescent characterization of engineered promoters
	Promoter	inducer	[Zinc] (uM)	replicate	OD	GFP	GFP/OD
	P_LacZnu,1	-	-	1	0.27	227	840.741
				2	0.265	244	920.755
				3	0.284	250	880.282
		+	-	1	0.28	1567	5596.43
				2	0.292	1596	5465.75
				3	0.305	1712	5613.11
		+	+	1	0.304	23	75.6579
				2	0.32	24	75
				3	0.319	21	65.8307
		-	+	1	0.278	4	14.3885
				2	0.257	7	27.2374
				3	0.226	11	48.6726
	P_LacZnu,2A	-	-	1	0.255	-4	-15.6863
				2	0.28	2	7.14286
				3	0.287	9	31.3589
		+	-	1	0.272	393	1444.85
				2	0.281	409	1455.52
				3	0.299	418	1397.99
		+	+	1	0.281	12	42.7046
				2	0.298	24	80.5369
				3	0.301	15	49.8339
		-	+	1	0.281	3	10.6762
				2	0.289	6	20.7612
				3	0.314	10	31.8471
	P_LacZnu,2B	-	-	1	0.247	6	24.2915
				2	0.167	3	17.9641
				3	0.285	14	49.1228
		+	-	1	0.287	780	2717.77
				2	0.268	696	2597.01
				3	0.315	449	1425.4
		+	+	1	0.301	14	46.5116
				2	0.281	17	60.4982
				3	0.312	7	22.4359
		-	+	1	0.294	7	23.8095
				2	0.162	7	43.2099
				3	0.205	-2	-9.7561
	P_BadZnu,1	-	-	1	0.25	1675	6700
				2	0.242	1572	6495.87
				3	0.275	1864	6778.18
		+	-	1	0.203	6318	31123.2
				2	0.17	3321	19535.3
				3	0.195	2193	11246.2
		+	+	1	0.228	39	171.053
				2	0.205	39	190.244
				3	0.23	50	217.391
		-	+	1	0.321	8	24.9221
				2	0.293	11	37.5427
				3	0.321	11	34.2679
	P_T7Znu,1	-	-	1	0.271	126	464.945
				2	0.275	138	501.818
				3	0.283	129	455.83
		+	-	1	0.276	3215	11648.6
				2	0.296	3583	12104.7
				3	0.303	3593	11858.1
		+	+	1	0.282	3882	13766
				2	0.28	3817	13632.1
				3	0.278	3799	13665.5
		-	+	1	0.303	173	570.957
				2	0.312	173	554.487
				3	0.305	166	544.262
	P_T7Znu,2A	-	-	1	0.265	50	188.679
				2	0.243	53	218.107
				3	0.281	59	209.964
		+	-	1	0.276	1452	5260.87
				2	0.253	4709	18612.6
				3	0.3	4947	16490
		+	+	1	0.3	32	106.667
				2	0.285	36	126.316
				3	0.316	43	136.076
		-	+	1	0.289	9	31.1419
				2	0.271	9	33.2103
				3	0.343	7	20.4082
	P_T7Znu,2B	-	-	1	0.295	151	511.864
				2	0.292	151	517.123
				3	0.277	219	790.614
		+	-	1	0.344	10973	31898.3
				2	0.358	10886	30407.8
				3	0.338	11976	35432
		+	+	1	0.338	144	426.036
				2	0.352	150	426.136
				3	0.354	157	443.503
		-	+	1	0.309	3	9.70874
				2	0.347	6	17.2911
				3	0.321	6	18.6916

## Sheet: 1e
	Figure 1E: Violacein production from the best-responding hybrid promoters
	Promoter	Condition	replicate	OD	violacein	violacein/OD
	P_LacZnu,2B	SC	1	0.27637	0.001	0.00361833
			2	0.425374	0.012	0.0282104
			3	0.447725	0.006	0.0134011
		+inducer -Zn	1	0.437791	0.449	1.0256
			2	0.407991	0.224	0.549032
			3	0.405507	0.314	0.774339
		+inducer +1 uM Zn	1	0.398057	0.037	0.0929515
			2	0.484976	0.032	0.0659826
			3	0.465109	0.016	0.0344006
		+inducer +20 uM Zn	1	0.477526	0.058	0.121459
			2	0.467592	0.037	0.0791288
			3	0.452692	0.035	0.0773153
	P_BadZnu,1	SC	1	0.430341	0.044	0.102244
			2	0.422891	0.045	0.10641
			3	0.417924	0.027	0.064605
		+inducer -Zn	1	0.432825	0.106	0.244903
			2	0.398057	0.045	0.113049
			3	0.37819	0.048	0.12692
		+inducer +1 uM Zn	1	0.328522	0.029	0.0882742
			2	0.497393	0.057	0.114598
			3	0.475042	0.007	0.0147355
		+inducer +20 uM Zn	1	0.445242	0.09	0.202137
			2	0.440275	0.06	0.136279
			3	0.445242	-0.026	-0.0583953
	P_T7Znu, 2A	SC	1	0.445242	0.079	0.177432
			2	0.447725	0.097	0.216651
			3	0.420408	0.05	0.118932
		+inducer -Zn	1	0.437791	0.176	0.402018
			2	0.465109	0.159	0.341855
			3	0.440275	0.135	0.306627
		+inducer +1 uM Zn	1	0.375706	0.071	0.188977
			2	0.460142	0.046	0.0999691
			3	0.462625	0.073	0.157795
		+inducer +20 uM Zn	1	0.475042	0.053	0.111569
			2	0.440275	0.068	0.154449
			3	0.427858	0.037	0.0864773

## Sheet: 2b
		Figure 2b: Pigment quantification of initial multi-color sensor cells
		[Zinc] (uM)	replicate	OD	violacein	A_lycopene	A_betacarotene	vio/OD	lycopene/OD	bcarotene/OD
		0	1	0.668718	0.448	34123	0	0.669939	51027.5	0
			2	0.681135	0.368	33320	0	0.540275	48918.4	0
			3	0.708452	0.266	33870	2068	0.375467	47808.5	2919.04
		0.1	1	0.693552	0.202	33675	795	0.291254	48554.4	1146.27
			2	0.678651	0.16	31982	1329	0.235762	47125.8	1958.3
			3	0.703485	0.18	33785	1889	0.255869	48025.2	2685.2
		0.2	1	0.668718	0.062	32960	1657	0.0927148	49288.4	2477.88
			2	0.688585	0.068	33924	1221	0.0987533	49266.3	1773.2
			3	0.703485	0.044	35105	1147	0.0625457	49901.5	1630.45
		1	1	0.63395	0.008	30901	1675	0.0126193	48743.6	2642.16
			2	0.696035	0.014	34539	1702	0.0201139	49622.5	2445.28
			3	0.720869	-0.006	33492	1970	-0.00832329	46460.6	2732.81
		2	1	0.718386	0.054	32158	2725	0.0751685	44764.3	3793.23
			2	0.693552	0.04	29979	4408	0.0576742	43225.3	6355.69
			3	0.713419	0.004	33086	1670	0.0056068	46376.7	2340.84
		5	1	0.720869	0.04	22498	6365	0.0554886	31209.6	8829.62
			2	0.683618	-0.02	23435	7803	-0.0292561	34280.8	11414.3
			3	0.683618	0.022	26574	5698	0.0321817	38872.6	8335.06
		10	1	0.701002	0.032	16820	9208	0.045649	23994.2	13135.5
			2	0.718386	0.054	18862	10914	0.0751685	26256.1	15192.4
			3	0.701002	0.012	20250	11043	0.0171184	28887.2	15753.2
		20	1	0.693552	0.068	12518	15486	0.0980461	18049.1	22328.5
			2	0.691068	0.048	12329	15821	0.0694577	17840.5	22893.5
			3	0.720869	0.006	14563	15869	0.00832329	20202	22013.7
		40	1	0.683618	-0.018	3914	21812	-0.0263305	5725.42	31906.7
			2	0.686101	0.026	4225	21751	0.0378953	6157.98	31702.3
			3	0.730803	0	6816	22822	0	9326.73	31228.7

## Sheet: 3b
	Figure 3b: Fluorescent characteization of Zur inverter circuits
	Plasmid	[Zinc] (uM)	replicate	OD	GFP	GFP/OD
	p_gfpInv1	0	1	0.451	9656	21410.2
			2	0.486	9715	19989.7
			3	0.506	12726	25150.2
		1	1	0.478	56	117.155
			2	0.489	78	159.509
			3	0.408	49	120.098
		2	1	0.468	32	68.3761
			2	0.5	45	90
			3	0.513	45	87.7193
		5	1	0.428	34	79.4393
			2	0.496	53	106.855
			3	0.5	44	88
		10	1	0.473	47	99.3658
			2	0.507	41	80.8679
			3	0.452	35	77.4336
		20	1	0.48	50	104.167
			2	0.408	35	85.7843
			3	0.489	61	124.744
		30	1	0.409	45	110.024
			2	0.459	52	113.29
			3	0.508	50	98.4252
	p_gfpInv2	0	1	0.498	10661	21407.6
			2	0.52	12307	23667.3
			3	0.514	10461	20352.1
		1	1	0.494	11491	23261.1
			2	0.488	9735	19948.8
			3	0.522	11599	22220.3
		2	1	0.493	582	1180.53
			2	0.453	326	719.647
			3	0.516	418	810.078
		5	1	0.499	96	192.385
			2	0.481	90	187.11
			3	0.521	93	178.503
		10	1	0.498	51	102.41
			2	0.446	68	152.466
			3	0.535	46	85.9813
		20	1	0.476	35	73.5294
			2	0.372	36	96.7742
			3	0.514	56	108.949
		30	1	0.493	22	44.6247
			2	0.484	39	80.5785
			3	0.52	37	71.1538
	p_gfpInv3	0	1	0.542	23044	42516.6
			2	0.473	18909	39976.7
			3	0.492	21513	43725.6
		1	1	0.533	2329	4369.61
			2	0.547	2634	4815.36
			3	0.527	2264	4296.02
		2	1	0.536	1276	2380.6
			2	0.569	1581	2778.56
			3	0.49	908	1853.06
		5	1	0.553	207	374.322
			2	0.566	268	473.498
			3	0.496	136	274.194
		10	1	0.557	42	75.4039
			2	0.563	43	76.3766
			3	0.503	57	113.32
		20	1	0.519	30	57.8035
			2	0.549	23	41.8944
			3	0.482	30	62.2407
		30	1	0.542	32	59.0406
			2	0.528	31	58.7121
			3	0.525	32	60.9524
	p_gfpInv4	0	1	0.573	14110	24624.8
			2	0.591	15663	26502.5
			3	0.578	19908	34442.9
		1	1	0.462	6303	13642.9
			2	0.423	5719	13520.1
			3	0.408	3980	9754.9
		2	1	0.465	4998	10748.4
			2	0.391	3270	8363.17
			3	0.385	3621	9405.19
		5	1	0.473	1734	3665.96
			2	0.405	1062	2622.22
			3	0.493	2133	4326.57
		10	1	0.399	298	746.867
			2	0.442	361	816.742
			3	0.505	522	1033.66
		20	1	0.458	105	229.258
			2	0.447	104	232.662
			3	0.44	101	229.545
		30	1	0.389	79	203.085
			2	0.458	87	189.956
			3	0.388	74	190.722
	p_gfpInv5	0	1	0.503	3924	7801.19
			2	0.521	9745	18704.4
			3	0.498	11378	22847.4
		1	1	0.442	6926	15669.7
			2	0.475	7788	16395.8
			3	0.512	7952	15531.2
		2	1	0.48	7212	15025
			2	0.502	7858	15653.4
			3	0.497	7568	15227.4
		5	1	0.481	6020	12515.6
			2	0.495	6203	12531.3
			3	0.517	6136	11868.5
		10	1	0.474	3732	7873.42
			2	0.516	4196	8131.78
			3	0.52	4019	7728.85
		20	1	0.389	697	1791.77
			2	0.504	1030	2043.65
			3	0.506	998	1972.33
		30	1	0.469	287	611.94
			2	0.469	329	701.493
			3	0.515	331	642.718
	p_gfpInv6	0	1	0.503	7497	14904.6
			2	0.519	7950	15317.9
			3	0.514	8316	16179
		1	1	0.41	8152	19882.9
			2	0.505	11156	22091.1
			3	0.522	11773	22553.6
		2	1	0.48	10228	21308.3
			2	0.506	11819	23357.7
			3	0.52	11120	21384.6
		5	1	0.454	9368	20634.4
			2	0.498	10477	21038.2
			3	0.432	8185	18946.8
		10	1	0.502	8978	17884.5
			2	0.465	8542	18369.9
			3	0.45	6053	13451.1
		20	1	0.503	7026	13968.2
			2	0.51	7534	14772.5
			3	0.534	7639	14305.2
		30	1	0.41	3694	9009.76
			2	0.498	5626	11297.2
			3	0.524	5863	11188.9
	p_gfpInv7	0	1	0.547	11666	21327.2
			2	0.522	12623	24182
			3	0.541	16184	29915
		1	1	0.491	14678	29894.1
			2	0.492	15665	31839.4
			3	0.499	15400	30861.7
		2	1	0.414	9493	22930
			2	0.486	15865	32644
			3	0.521	15297	29360.8
		5	1	0.435	10404	23917.2
			2	0.411	9091	22119.2
			3	0.515	14825	28786.4
		10	1	0.48	14188	29558.3
			2	0.492	16016	32552.8
			3	0.515	14604	28357.3
		20	1	0.462	13869	30019.5
			2	0.47	15392	32748.9
			3	0.429	8591	20025.6
		30	1	0.479	14488	30246.3
			2	0.458	15682	34240.2
			3	0.488	12167	24932.4

## Sheet: 4b
	Figure 4b: Pigment quantification of tunable multi-color sensor cells
	plasmid	[Zinc] (uM)	rep	OD spec	vio	A_lycopene	A_betacarotene	vio/OD	lycopene/OD	bcarotene/OD
	p_3cI,1	SC	1	0.807788	0.007	0	0	0.00866564	0	0
			2	0.924508	-0.008	0	0	-0.00865325	0	0
			3	0.99901	-0.005	0	0	-0.00500496	0	0
		0	1	0.484946	0.154	63473	0	0.317561	130887	0
			2	0.447695	0.112	54303	0	0.25017	121295	0
			3	0.450178	0.109	61342	0	0.242126	136262	0
		1	1	0.465079	0.116	66711	0	0.24942	143440	0
			2	0.420378	0.102	54201	0	0.242639	128934	0
			3	0.437761	0.083	56727	0	0.189601	129584	0
		2	1	0.477496	0.081	66237	0	0.169635	138717	0
			2	0.437761	0.06	61295	0	0.137061	140019	0
			3	0.440245	0.072	60776	0	0.163545	138050	0
		5	1	0.467562	0.068	59591	0	0.145435	127450	0
			2	0.465079	0.057	61840	0	0.12256	132967	0
			3	0.427828	0.053	61701	0	0.123882	144219	0
		10	1	0.452662	0.03	64544	1693	0.0662746	142588	3740.1
			2	0.440245	0.043	54290	1037	0.0976729	123318	2355.51
			3	0.440245	0.046	56856	0	0.104487	129146	0
		20	1	0.430311	0.045	57936	4367	0.104575	134637	10148.5
			2	0.375676	0.05	49046	4153	0.133093	130554	11054.7
			3	0.395544	0.032	49058	3140	0.0809013	124027	7938.44
	p_3cI,2	SC	1	0.837589	-0.002	0	0	-0.00238781	0	0
			2	0.763087	-0.003	0	0	-0.0039314	0	0
			3	0.75067	0.029	0	0	0.0386322	0	0
		0	1	0.345876	0.085	40274	0	0.245753	116441	0
			2	0.422861	0.129	47840	3351	0.305065	113134	7924.59
			3	0.460112	0.129	55071	2444	0.280367	119690	5311.75
		1	1	0.388093	0.09	31130	9091	0.231903	80212.6	23424.8
			2	0.417894	0.085	35437	10091	0.203401	84799	24147.3
			3	0.462595	0.12	46315	7608	0.259406	100120	16446.3
		2	1	0.375676	0.07	29956	15597	0.186331	79738.8	41517.1
			2	0.432795	0.068	28486	18622	0.157118	65818.8	43027.3
			3	0.475012	0.08	37365	13846	0.168417	78661.1	29148.7
		5	1	0.363259	0.044	14424	23472	0.121126	39707.2	64615
			2	0.398027	0.074	15357	25959	0.185917	38582.8	65219.2
			3	0.440245	0.067	23643	22087	0.152188	53704.2	50169.8
		10	1	0.355809	0.026	5563	29727	0.0730729	15634.8	83547.6
			2	0.37816	0.031	8624	38385	0.0819759	22805.2	101505
			3	0.427828	0.032	14243	29399	0.0747964	33291.4	68716.9
		20	1	0.27634	0.011	1636	26507	0.039806	5920.23	95921.6
			2	0.328492	0.039	1690	35845	0.118724	5144.73	109120
			3	0.412927	0.001	4404	41527	0.00242173	10665.3	100567
	p_3cI,3	SC	1	0.792888	-0.014	0	0	-0.017657	0	0
			2	0.703485	0.003	0	0	0.00426448	0	0
			3	0.887257	-0.007	0	0	-0.00788949	0	0
		0	1	0.425344	0.087	20872	16673	0.20454	49070.8	39198.8
			2	0.497363	0.094	34547	18843	0.188997	69460.3	37885.8
			3	0.412927	0.116	14214	15905	0.280921	34422.5	38517.7
		1	1	0.447695	0.117	12563	28118	0.261339	28061.5	62806.2
			2	0.475012	0.102	22496	29803	0.214731	47358.8	62741.5
			3	0.412927	0.075	9437	28699	0.18163	22853.9	69501.3
		2	1	0.437761	0.036	9065	37383	0.0822366	20707.6	85395.8
			2	0.445212	0.063	8148	29352	0.141506	18301.4	65928.2
			3	0.420378	0.065	6440	36724	0.154623	15319.6	87359.6
		5	1	0.407961	0.053	2320	33962	0.129915	5686.82	83248.2
			2	0.440245	0.046	3996	41545	0.104487	9076.77	94368
			3	0.340909	0.059	1846	37746	0.173067	5414.94	110722
		10	1	0.405477	0.059	709	33290	0.145508	1748.56	82100.8
			2	0.445212	0.061	7495	44617	0.137014	16834.7	100215
			3	0.420378	0.047	732	37637	0.111804	1741.29	89531.4
		20	1	0.398027	0.052	0	44764	0.130644	0	112465
			2	0.445212	0.05	0	46903	0.112306	0	105350
			3	0.39306	0.04	0	40002	0.101766	0	101771

## Sheet: 5a
	Figure 5a: Pigment quantification of cells grown in 25% serum
	[Zinc] (uM)	replicate	OD	vio cells	A_lycopene	A_beta carotene	vio cells/OD	lycopene/OD	beta carotene/OD
	0.5	1	5.02957	0.132	362672	30636	0.223081	72108	6091.18
		2	4.88056	0.131	406824	33432	0.22815	83355.9	6850.03
		3	4.95507	0.14	432495	34720	0.240158	87283.4	7006.97
		4	4.55772	0.119	413496	26732	0.221931	90724.3	5865.21
	1	1	4.9799	0.056	313900	108604	0.0955842	63033.4	21808.5
		2	4.95507	0.064	266760	112892	0.109787	53835.8	22783.1
		3	4.93023	0.056	325944	110400	0.0965472	66111.3	22392.5
		4	4.80606	0.07	274988	117000	0.123802	57216.9	24344.3
	2	1	4.58256	0.049	255444	123412	0.0908881	55742.7	26930.8
		2	4.95507	0.059	242404	124368	0.10121	48920.4	25099.2
		3	4.50805	0.071	268660	127656	0.133872	59595.6	28317.3
		4	4.95507	0.032	230180	120160	0.0548933	46453.5	24249.9
	5	1	4.70673	0.037	159916	165232	0.0668193	33976.1	35105.5
		2	4.55772	0.033	162468	194424	0.0615439	35646.8	42658.2
		3	4.73156	0.032	195016	199268	0.0574863	41216	42114.7
		4	4.80606	0.032	176716	205736	0.0565952	36769.4	42807.6
	10	1	4.43355	0.035	113300	243812	0.067102	25555.1	54992.5
		2	4.53289	0.041	94368	259344	0.0768826	20818.5	57213.9
		3	4.45839	0.05	114280	248440	0.095326	25632.6	55724.2
		4	4.65706	0.017	88480	246828	0.0310282	18999.1	53000.8
	20	1	4.18521	0.005	51688	285944	0.0101548	12350.2	68322.5
		2	4.33422	0.005	50444	296704	0.00980569	11638.6	68456.2
		3	4.25971	0.019	56980	325344	0.0379133	13376.5	76377
		4	4.58256	0.019	50744	306476	0.0352423	11073.3	66878.8

## Sheet: 5b
	Figure 5b: Quantitative color assessment of sensor cells
				raw values			extrapolated from
	[Zinc] (uM)	Biological replicate	Image replicate	r	g	b	r	g	b	avg
	0.5	1	1	107	78	68	0.928875	1.69549	1.58904	1.40447
			2	101	76	70	0.827331	1.61121	1.31507	1.2512
			3	92	73	66	0.679516	1.47983	1.86301	1.34079
		2	1	106	77	66	0.911775	1.65366	1.86301	1.47615
			2	108	81	69	0.946048	1.81753	1.45205	1.40521
			3	122	91	76	1.19465	2.19285	0.493151	1.29355
	1	1	1	125	89	56	1.25009	2.12117	3.23288	2.20138
			2	113	79	49	1.03304	1.73673	4.19178	2.32052
			3	110	80	54	0.980616	1.7774	3.50685	2.08829
		2	1	117	81	52	1.10403	1.81753	3.78082	2.23413
			2	121	84	55	1.17636	1.93483	3.36986	2.16035
			3	118	79	47	1.12199	1.73673	4.46575	2.44149
	2	1	1	122	85	45	1.19465	1.97297	4.73973	2.63578
			2	108	74	39	0.946048	1.52433	5.56164	2.67734
			3	108	74	43	0.946048	1.52433	5.0137	2.49469
		2	1	124	85	48	1.23152	1.97297	4.32877	2.51108
			2	134	93	53	1.42157	2.26305	3.64384	2.44282
			3	122	81	42	1.19465	1.81753	5.15068	2.72096
	5	1	1	143	100	43	1.60176	2.4983	5.0137	3.03792
			2	123	81	34	1.21304	1.81753	6.24658	3.09238
			3	129	90	40	1.3253	2.1572	5.42466	2.96905
		2	1	140	96	47	1.54064	2.36577	4.46575	2.79072
			2	150	103	55	1.74886	2.59467	3.36986	2.57113
			3	143	97	45	1.60176	2.39936	4.73973	2.91361
	10	1	1	152	109	46	1.79214	2.78044	4.60274	3.05844
			2	134	93	39	1.42157	2.26305	5.56164	3.08209
			3	138	98	45	1.5005	2.43264	4.73973	2.89095
		2	1	147	99	44	1.68501	2.46561	4.87671	3.00911
			2	150	101	48	1.74886	2.5307	4.32877	2.86944
			3	148	99	42	1.70616	2.46561	5.15068	3.10749
	20	1	1	137	94	37	1.4806	2.29762	5.83562	3.20461
			2	123	83	32	1.21304	1.89622	6.52055	3.20994
			3	138	98	41	1.5005	2.43264	5.28767	3.0736
		2	1	148	101	40	1.70616	2.5307	5.42466	3.22051
			2	152	104	46	1.79214	2.62626	4.60274	3.00705
			3	152	103	41	1.79214	2.59467	5.28767	3.22483

## Sheet: 6b
	Figure 6b: Assessment of zinc status from color quantification
			Red channel values						Green channel values						Blue channel values						[total zinc] in standards					log (total zinc) in standards					Slopes determined from standards			Intercepts determined from standards			Calculated log(zinc)			Adjusted log(zinc)
	Donor	serum zinc (ICP-MS)	std 1	std 2	std 3	std 4	std 5	test	std 1	std 2	std 3	std 4	std 5	test	std 1	std 2	std 3	std 4	std 5	test	std 1	std 2	std 3	std 4	std 5	std 1	std 2	std 3	std 4	std 5	R	G	B	R	G	B	R	G	B	R	G	B	average of log(Zn)	photoshop	from app
	1	2.8	135	151	166	167	166	145	91	104	112	110	109	96	41	48	45	38	35	38	2	4	8	20	40	0.30103	0.60206	0.90309	1.30103	1.60206	23.1777	12.3357	-6.93126	135.17	93.5816	47.9282	0.424116	0.196049	1.43239	0.424116	0.30103	1.43239	0.719177	5.23814	2.33468
		5.6	137	154	168	171	171	152	97	103	114	112	111	103	48	43	42	38	35	43	2	4	8	20	40	0.30103	0.60206	0.90309	1.30103	1.60206	25.3372	10.9225	-9.37566	136.336	97.1126	50.0305	0.618219	0.539015	0.749868	0.618219	0.539015	0.749868	0.6357	4.32216	5.72999
		12.8	130	145	159	163	160	166	88	98	107	105	107	109	40	44	39	37	40	33	2	4	8	20	40	0.30103	0.60206	0.90309	1.30103	1.60206	23.2842	13.2865	-2.19492	129.47	88.4861	42.0673	1.56889	1.54397	4.13104	1.56889	1.54397	1.60206	1.57164	37.294	36.2056
		28	134	151	167	169	168	174	91	100	111	110	112	115	41	43	39	35	39	39	2	4	8	20	40	0.30103	0.60206	0.90309	1.30103	1.60206	25.595	15.4282	-3.7323	133.693	90.2689	42.9153	1.57479	1.60298	1.04903	1.57479	1.60206	1.04903	1.40863	25.6227	29.4887
		2	133	148	162	166	164	139	88	98	107	109	109	98	39	42	41	37	37	39	2	4	8	20	40	0.30103	0.60206	0.90309	1.30103	1.60206	23.8885	15.8102	-2.87019	132.101	87.3091	41.9033	0.28882	0.676202	1.01154	0.30103	0.676202	1.01154	0.662923	4.60175	4.78092
	2	2	135	151	165	168	167	125	92	101	111	110	110	86	42	41	43	41	40	47	2	4	8	20	40	0.30103	0.60206	0.90309	1.30103	1.60206	24.1463	13.322	-1.26184	134.458	92.2527	42.5885	-0.391683	-0.469349	-3.49611	0.30103	0.30103	0.30103	0.30103	2	2.6232
		4	130	147	161	165	164	128	87	97	106	107	107	85	37	38	37	40	36	36	2	4	8	20	40	0.30103	0.60206	0.90309	1.30103	1.60206	25.6659	14.8771	0.070964	129.226	86.788	37.5332	-0.0477841	-0.120182	-21.6048	0.30103	0.30103	0.30103	0.30103	2	3.61204
		8	131	147	162	165	165	140	89	99	106	106	110	93	37	39	37	34	40	43	2	4	8	20	40	0.30103	0.60206	0.90309	1.30103	1.60206	25.6482	14.5661	0.204579	129.843	88.2809	37.2073	0.396007	0.32398	28.3151	0.396007	0.32398	1.60206	0.774015	5.94313	3.83281
		20	129	153	167	159	167	163	89	101	111	107	111	108	44	41	39	43	37	42	2	4	8	20	40	0.30103	0.60206	0.90309	1.30103	1.60206	24.0138	14.6997	-3.44844	132.383	89.955	44.0479	1.275	1.22757	0.593871	1.275	1.22757	0.593871	1.03215	10.7683	7.32778
		40	131	146	160	164	162	167	87	98	105	107	107	107	37	41	37	38	35	35	2	4	8	20	40	0.30103	0.60206	0.90309	1.30103	1.60206	23.8885	14.6015	-2.12395	130.101	87.0475	39.6005	1.54465	1.36647	2.16599	1.54465	1.36647	1.60206	1.50439	31.9443	25.3286
	3	2	132	146	162	165	166	133	87	98	107	107	108	89	40	41	41	35	37	40	2	4	8	20	40	0.30103	0.60206	0.90309	1.30103	1.60206	25.977	15.1349	-3.80326	129.733	87.1451	42.3821	0.125747	0.122555	0.626336	0.30103	0.30103	0.626336	0.409465	2.56723	4.01824
		2.8	137	155	169	172	170	142	94	104	113	113	114	96	43	44	41	37	39	46	2	4	8	20	40	0.30103	0.60206	0.90309	1.30103	1.60206	24.7151	14.5483	-4.62989	137.322	93.8976	45.1607	0.189279	0.144511	-0.181282	0.30103	0.30103	0.30103	0.30103	2	2
		5.6	133	149	164	167	166	138	90	100	109	109	109	90	38	43	39	36	38	35	2	4	8	20	40	0.30103	0.60206	0.90309	1.30103	1.60206	25.0439	13.944	-2.24814	132.212	90.2668	40.9174	0.231102	-0.0191316	2.63214	0.30103	0.30103	1.60206	0.734707	5.42884	3.61606
		12.8	134	149	165	167	167	155	90	101	110	110	111	101	41	43	41	40	38	37	2	4	8	20	40	0.30103	0.60206	0.90309	1.30103	1.60206	25.0262	15.1349	-2.76374	132.829	90.1451	43.203	0.885913	0.717208	2.24444	0.885913	0.717208	1.60206	1.06839	11.7056	11.3195
		28	131	147	164	167	165	167	88	98	109	107	110	110	36	37	39	36	40	38	2	4	8	20	40	0.30103	0.60206	0.90309	1.30103	1.60206	26.2348	15.686	1.99976	130.091	87.6261	35.7165	1.40689	1.42636	1.14188	1.40689	1.42636	1.14188	1.32504	21.1369	28.5004
	4	5.6	135	149	164	168	167	145	91	102	109	111	112	96	44	41	38	38	41	34	2	4	8	20	40	0.30103	0.60206	0.90309	1.30103	1.60206	24.8038	15.2059	-2.63956	133.238	90.6783	42.8861	0.474184	0.349977	3.3665	0.474184	0.349977	1.60206	0.80874	6.43784	6.60722
		8	143	160	175	180	176	163	89	100	110	111	110	99	29	29	30	25	25	25	2	4	8	20	40	0.30103	0.60206	0.90309	1.30103	1.60206	25.6837	15.7569	-3.76778	142.61	89.1593	31.1487	0.7939	0.624534	1.63192	0.7939	0.624534	1.60206	1.00683	10.1585	9.08861
		12.8	133	149	164	166	168	161	89	100	109	110	111	105	41	41	45	35	38	39	2	4	8	20	40	0.30103	0.60206	0.90309	1.30103	1.60206	25.9238	16.068	-3.92745	131.584	88.6663	43.6991	1.13473	1.01654	1.19647	1.13473	1.01654	1.19647	1.11591	13.0591	17.2468
		20	133	151	165	167	168	159	89	100	110	109	112	102	37	38	37	35	35	34	2	4	8	20	40	0.30103	0.60206	0.90309	1.30103	1.60206	25.595	16.308	-2.17718	132.693	88.6402	38.4506	1.02781	0.819215	2.0442	1.02781	0.819215	1.60206	1.14969	14.1154	13.123
		28	135	152	168	170	170	171	89	99	111	109	111	113	37	34	40	30	36	35	2	4	8	20	40	0.30103	0.60206	0.90309	1.30103	1.60206	26.1993	15.9793	-2.07904	134.324	88.7499	37.3582	1.39988	1.5176	1.13425	1.39988	1.5176	1.13425	1.35058	22.417	17.8358
		40	131	149	164	166	166	160	88	100	110	107	110	104	38	39	41	34	36	37	2	4	8	20	40	0.30103	0.60206	0.90309	1.30103	1.60206	25.8883	15.0284	-2.94115	130.817	88.8454	40.3701	1.12727	1.00839	1.14586	1.12727	1.00839	1.14586	1.09384	12.4119	17.7257

## Sheet: S5
	Figure S5: Effect of Zur levels on zinc response
	RBS	[Zinc] (uM)	replicate	OD	GFP	GFP/OD
	B33	0	1	0.199	21359	107332
			2	0.602	70915	117799
			3	0.588	70687	120216
		1	1	0.532	23989	45092.1
			2	0.467	21228	45456.1
			3	0.555	22046	39722.5
		2	1	0.511	23742	46461.8
			2	0.477	20951	43922.4
			3	0.416	20887	50209.1
		5	1	0.405	16794	41466.7
			2	0.497	20958	42169
			3	0.558	20946	37537.6
		10	1	0.552	21877	39632.2
			2	0.539	21077	39103.9
			3	0.544	21001	38604.8
		20	1	0.492	21176	43040.7
			2	0.347	14702	42368.9
			3	0.524	20689	39482.8
	B31	0	1	0.728	54419	74751.4
			2	0.67	69312	103451
			3	0.485	30785	63474.2
		1	1	0.512	917	1791.02
			2	0.47	614	1306.38
			3	0.532	871	1637.22
		2	1	0.534	756	1415.73
			2	0.479	570	1189.98
			3	0.523	762	1456.98
		5	1	0.538	734	1364.31
			2	0.535	733	1370.09
			3	0.533	722	1354.6
		10	1	0.556	672	1208.63
			2	0.547	699	1277.88
			3	0.556	683	1228.42
		20	1	0.541	647	1195.93
			2	0.562	659	1172.6
			3	0.517	571	1104.45
	B34	0	1	0.22	25625	116477
			2	0.561	49407	88069.5
			3	0.469	40020	85330.5
		1	1	0.469	633	1349.68
			2	0.475	623	1311.58
			3	0.393	516	1312.98
		2	1	0.432	522	1208.33
			2	0.442	501	1133.48
			3	0.452	502	1110.62
		5	1	0.414	505	1219.81
			2	0.417	529	1268.59
			3	0.454	521	1147.58
		10	1	0.433	482	1113.16
			2	0.395	536	1356.96
			3	0.427	467	1093.68
		20	1	0.42	436	1038.1
			2	0.4	458	1145
			3	0.393	393	1000

## Sheet: S6
	Figure S6: Response of heterologous Zur to added zinc
	promoter	[Zinc] (uM)	replicate	OD	GFP	GFP/OD
	P_LacZnuBS,1	0	1	0.356	95	266.854
			2	0.44	115	261.364
			3	0.44	119	270.455
		1	1	0.388	10	25.7732
			2	0.416	5	12.0192
			3	0.444	6	13.5135
		2	1	0.302	7	23.1788
			2	0.307	11	35.8306
			3	0.397	13	32.7456
		5	1	0.375	5	13.3333
			2	0.415	12	28.9157
			3	0.372	10	26.8817
		50	1	0.158	6	37.9747
			2	0.187	19	101.604
			3	0.327	13	39.7554
	P_LacZnuBS,2	0	1	0.405	491	1212.35
			2	0.397	511	1287.15
			3	0.411	502	1221.41
		1	1	0.398	3	7.53769
			2	0.375	8	21.3333
			3	0.438	11	25.1142
		2	1	0.385	12	31.1688
			2	0.424	11	25.9434
			3	0.426	16	37.5587
		5	1	0.396	10	25.2525
			2	0.367	28	76.2943
			3	0.377	18	47.7454
		50	1	0.322	13	40.3727
			2	0.377	18	47.7454
			3	0.346	14	40.4624

[truncated: 5 more sheets: S7, S8, S9, S10, S11]
